# Supplementary material for: Deferasirox drives ROS-mediated differentiation and induces interferon-stimulated gene expression in human healthy haematopoietic stem/progenitor cells and in leukemia cells
Source: Stem Cell Res Ther. 2019 Jun 13;10:171. doi: 10.1186/s13287-019-1293-y (PMC6567456; doi:10.1186/s13287-019-1293-y)
Supplement: Supplementary file 5 — Table S1. List of up- and downregulated genes in DFX-treated compared to DFX-untreated cells. (XLS 24 kb) [file 13287_2019_1293_MOESM5_ESM.xls]

## Sheet: UP
SYMBOL	ENTREZ_ID	logFC	p-value
IFIT1	3434	3.78266	0.02791
ISG15	9636	3.45304	<0.001
IFITM1	8519	3.16238	<0.001
MX2	4600	3.13371	<0.001
IFITM3	10410	2.9588	<0.001
OAS3	4940	2.82873	<0.001
IRF7	3665	2.40751	<0.001
OAS2	4939	2.35576	0.0123
MT2A	4502	2.30478	0.00258
STAT1	6772	2.21351	0.01188
OAS1	4938	2.19379	0.00045
BNIP3	664	2.1597	<0.001
EPSTI1	94240	2.12685	<0.001
IFI6	2537	2.10271	6e-05
MX1	4599	2.09987	0.00057
SAMD9	54809	2.09824	<0.001
PARP9	83666	2.06445	3e-05
DDX58	23586	2.017	0.04621
RTP4	64108	1.98815	<0.001
LY6E	4061	1.94454	8e-05
PARP12	64761	1.93983	0.02811
EIF2AK2	5610	1.87089	<0.001
XAF1	54739	1.85402	<0.001
IFITM2	10581	1.82399	<0.001
LDLR	3949	1.7912	0.00059
MT1A	4489	1.72611	<0.001
SAMD9L	219285	1.67469	3e-05
LOC729768	729768	1.67276	<0.001
SP110	3431	1.6037	<0.001
TAP1	6890	1.46762	0.00025
DDX60L	91351	1.45789	2e-05
UBE2L6	9246	1.45236	0.00244
ECGF1	1890	1.39819	0.01133
PARP10	84875	1.36988	<0.001
LOC100129681	100129681	1.32311	<0.001
TRIM21	6737	1.3052	0.04612
BST2	684	1.27757	<0.001
LAG3	3902	1.2729	3e-05
LBA1	9881	1.26672	<0.001
RABGAP1L	9910	1.22735	<0.001
STAT2	6773	1.22276	6e-05
TRIM25	7706	1.1802	<0.001
TNFSF13B	10673	1.1611	<0.001
PLSCR1	5359	1.14439	0.0027
HSH2D	84941	1.13401	0.01165
LGALS9	3965	1.09797	6e-05
HLA-F	3134	1.09522	0.00119
HMGCR	3156	1.06397	<0.001
SC4MOL	6307	0.998722	<0.001
PSME2	5721	0.988939	0.00488
CHMP5	51510	0.961636	0.00061
HMGCS1	3157	0.933261	0.02552
HLA-H	3136	0.916581	8e-05
HLA-B	3106	0.905828	0.0002
ANKRD37	353322	0.894491	0.04202
LOC440043	440043	0.887017	0.01623
RBCK1	10616	0.879271	<0.001
PDE7A	5150	0.871998	0.03969
DLL1	28514	0.869039	<0.001
TYMP	1890	0.858919	0.02686
PSMA6	5687	0.811544	0.00116
LOC100130308	100130308	0.796566	<0.001
MYD88	4615	0.778437	0.01677
SQLE	6713	0.772645	0.01736
LOC732165	732165	0.769375	<0.001
LOC732007	732007	0.766713	<0.001
HBA2	3040	0.74326	1e-05
PGAM1	5223	0.741557	<0.001
HK2	3099	0.740504	0.00139
LOC650518	650518	0.739147	1e-05
PGAM4	441531	0.737094	1e-05
TMEM60	85025	0.736427	<0.001
FDFT1	2222	0.7101	0.00016
PRELID1	27166	0.652077	0.00488
TRIM56	81844	0.634074	0.00945
CYP51A1	1595	0.621738	<0.001
ANKIB1	54467	0.616302	0.00279
OGFR	11054	0.605795	0.01168
GIMAP2	26157	0.600393	0.0028
HBA1	3039	0.580234	1e-05
PSMB9	5698	0.574087	0.00012
LOC729708	729708	0.563783	1e-05
MICB	4277	0.551367	0.0003
CYP2J2	1573	0.550577	6e-05
RBM43	375287	0.544271	0.00787
NXF1	10482	0.542726	0.04405
JMJD1A	55818	0.526579	0.00083
RLF	6018	0.524926	5e-05
KIAA1618	57714	0.523562	0.01715
FKBP11	51303	0.521821	0.00225
SLC39A1	27173	0.52139	0.00105
CEBPZ	10153	0.520768	0.04036
COPS5	10987	0.51633	0.04531
CTSS	1520	0.511014	0.00225
LOC286016	286016	0.507924	0.00014
OXSR1	9943	0.501502	0.03052
NOSIP	51070	0.499217	0.00331
TLE4	7091	0.488101	0.01402
FAM162A	26355	0.478654	0.00034
ZNF259	8882	0.466719	0.02037
RUSC1	23623	0.457339	0.00618
UAP1L1	91373	0.457161	0.00681
C11orf68	83638	0.448354	0.0029
NAGK	55577	0.432319	0.04036
MYCBP2	23077	0.426151	0.01918
RRN3	54700	0.400992	0.02694
ABCF1	23	0.393856	0.00134
C12orf62	84987	0.374396	0.02673
PPPDE2	27351	0.348815	0.04737

## Sheet: DOWN
SYMBOL	ENTREZ_ID	logFC	p-value
SLC2A5	6518	-1.60836	0.00227
C1orf59	113802	-1.53913	0.00978
FAM116B	414918	-1.48568	7e-05
UCP2	7351	-1.22295	0.0013
MFGE8	4240	-1.21773	0
EIF4B	1975	-1.16162	0.00416
DPEP2	64174	-1.15141	0.00105
SPOCK2	9806	-1.05607	0.00135
HNRNPA0	10949	-1.05578	0.01623
ARHGAP4	393	-1.00908	9e-05
ITM2A	9452	-0.956687	0.05004
EIF3L	51386	-0.93925	0
ATP6V0A1	535	-0.935044	0.0274
LOC642828	642828	-0.913345	0.00036
LOC646483	646483	-0.897978	0
ACSM3	6296	-0.885653	0.00293
LOC283683	283683	-0.884523	0.00549
AMY1C	278	-0.883656	1e-05
TAF15	8148	-0.87948	0.01405
SLC44A2	57153	-0.870107	0.00198
SPRY1	10252	-0.865603	0.00457
RPL5	6125	-0.859761	0
C14orf93	60686	-0.796098	0
MXD4	10608	-0.792659	0.00225
MAP4K2	5871	-0.771405	0.00161
EIF3A	8661	-0.761579	4e-05
C10orf54	64115	-0.744402	0.00332
QARS	5859	-0.741643	0.00455
QPRT	23475	-0.727466	0.01623
EEF2	1938	-0.726612	2e-05
MYO5C	55930	-0.722872	4e-05
LTA4H	4048	-0.715826	0.00168
C9orf103	414328	-0.683019	0.00329
HNRNPH1	3187	-0.672622	0.00011
NIPSNAP1	8508	-0.666648	0.01678
EIF3F	8665	-0.657741	0.00089
LYZ	4069	-0.654713	0.03169
DCTN2	10540	-0.648332	0.0067
SKAP1	8631	-0.639472	0.00038
C1orf57	84284	-0.639368	0.0014
LOC388076	388076	-0.633238	0.01122
RPL7A	6130	-0.631997	0.00121
AHI1	54806	-0.627002	0.00074
LOC100129657	100129657	-0.626194	0.03025
RPL22	6146	-0.624792	0.00791
CHP	11261	-0.621413	0.00592
ARRDC5	645432	-0.603822	0.01731
LOC341315	341315	-0.597145	0.00072
TRIM66	9866	-0.583433	0.0001
LOC729926	729926	-0.57892	0.03939
CERK	64781	-0.575247	0.01755
LOC646688	646688	-0.574508	0.01973
LOC286367	286367	-0.573642	0.00654
TSPAN33	340348	-0.569705	0.00156
TCTN1	79600	-0.562291	0.00437
HOXA9	3205	-0.555712	0.03316
ATP5F1	515	-0.553301	0.02954
C9orf45	81571	-0.550392	0.00916
CLIP3	25999	-0.546125	0.02673
TMEM144	55314	-0.540224	0.00031
PPOX	5498	-0.531644	0.01166
C3orf21	152002	-0.52667	0.01557
ZNF217	7764	-0.513813	0.02087
LOC400304	400304	-0.507182	0.01912
LOC402694	402694	-0.495043	0.01936
THBS3	7059	-0.482089	0.03282
GLTP	51228	-0.475329	0.01122
PBX3	5090	-0.460181	0.03146
C21orf7	56911	-0.455011	0.00709
FAM116A	201627	-0.443145	0.01648
EDG1	1901	-0.441635	0.04531
SPHK2	56848	-0.44108	0.03574
WBP1	23559	-0.440658	0.00883
SFRS2B	10929	-0.435508	0.04036
SUSD3	203328	-0.415037	0.0426
HNRNPL	3191	-0.414227	0.03472
CCDC91	55297	-0.394681	0.00367
LFNG	3955	-0.387522	0.00032
RPL10A	4736	-0.314167	0.01748
