# Supplementary material for: Deferasirox drives ROS-mediated differentiation and induces interferon-stimulated gene expression in human healthy haematopoietic stem/progenitor cells and in leukemia cells
Source: Stem Cell Res Ther. 2019 Jun 13;10:171. doi: 10.1186/s13287-019-1293-y (PMC6567456; doi:10.1186/s13287-019-1293-y)
Supplement: Supplementary file 6 — Table S2. List of up- and downregulated genes in DFO-treated compared to DFX-untreated cells. (XLS 12 kb) [file 13287_2019_1293_MOESM6_ESM.xls]

## Sheet: UP
SYMBOL	ENTREZ_ID	logFC	p-value
664	BNIP3	9.37634	<0.0001
6515	SLC2A3	3.84308	<0.0001
353322	ANKRD37	2.90412	<0.0001
3939	LDHA	2.86307	<0.0001
3099	HK2	2.62165	<0.0001
54541	DDIT4	2.36551	<0.0001
5223	PGAM1	2.28058	<0.0001
11314	CD300A	2.17826	<0.0001
644774	LOC644774	2.11755	<0.0001
441531	PGAM4	2.07528	0.00027
665	BNIP3L	1.98585	<0.0001
55818	JMJD1A	1.89236	<0.0001
26502	NARF	1.80047	<0.0001
29902	C12orf24	1.73203	<0.0001
100129169	LOC100129169	1.72405	<0.0001
728188	LOC728188	1.69864	<0.0001
55893	ZNF395	1.68254	<0.0001
729666	LOC729666	1.54915	<0.0001
8819	SAP30	1.50259	<0.0001
91373	UAP1L1	1.48943	<0.0001
6281	S100A10	1.48864	<0.0001
2632	GBE1	1.46436	<0.0001
79656	BEND5	1.44779	<0.0001
116228	FAM36A	1.44316	<0.0001
8731	RNMT	1.42848	<0.0001
54583	EGLN1	1.4274	<0.0001
30001	ERO1L	1.42462	<0.0001
27128	CYTH4	1.39724	<0.0001
10549	PRDX4	1.3823	<0.0001
100131785	LOC100131785	1.34142	<0.0001
432	ASGR1	1.33724	<0.0001
80177	MYCT1	1.33555	<0.0001
644422	LOC644422	1.32068	<0.0001
90231	KIAA2013	1.303	<0.0001

## Sheet: DOWN
SYMBOL	ENTREZ_ID	logFC	p-value
C21orf7	56911	0.731357	0.0013
GNS	2799	0.708632	<0.0001
C11orf21	29125	0.683869	<0.0001
HTATIP2	10553	0.674276	<0.0001
STAT4	6775	0.654835	0.0013
KIAA0748	9840	0.624685	<0.0001
TP53INP1	94241	0.618062	<0.0001
DPEP2	64174	0.597776	<0.0001
HOXA9	3205	0.596919	<0.0001
ACSM3	6296	0.582753	<0.0001
C14orf93	60686	0.573919	<0.0001
PADI4	23569	0.56088	<0.0001
COL24A1	255631	0.44522	<0.0001
C1orf59	113802	0.433583	<0.0001
